# Supplementary material for: Advances in Bovine Coronavirus Epidemiology
Source: Viruses. 2022 May 21;14(5):1109. doi: 10.3390/v14051109 (PMC9147158; doi:10.3390/v14051109)
Supplement: Supplementary file 1 [file viruses-14-01109-s001.zip]

Archive with 1 entries (1 files):
- viruses-1702708-supplementary.pdf
